# Supplementary material for: Automated Identification of Cutaneous Leishmaniasis Lesions Using Deep-Learning-Based Artificial Intelligence
Source: Biomedicines. 2023 Dec 20;12(1):12. doi: 10.3390/biomedicines12010012 (PMC10813291; doi:10.3390/biomedicines12010012)
Supplement: Supplementary file 1 [file biomedicines-12-00012-s001.zip]

Archive with 1 entries (1 files):
- biomedicines-2716646-supplementary.pdf
